# Supplementary material for: Cellular production of a counterfeit viral protein confers immunity to infection by a related virus
Source: PeerJ. 2018 Sep 28;6:e5679. doi: 10.7717/peerj.5679 (PMC6166632; doi:10.7717/peerj.5679)
Supplement: Supplemental Information 5 — Biorad data from which Supplemental File 1 was derived. Note that the data for M1 has been omitted from Fig. 1 and that “cp2” in the raw data is actually cp1 of File S1 and elsewhere in the article. [file peerj-06-5679-s007.pcrd]

Archive with 1 entries (1 files):
- 94347258-1519-4e6e-a746-509f6dd2524b.pcrd
